# Supplementary material for: Spatiotemporal Analysis of the Carbon Footprint of Soybean Production in China Based on Life Cycle Assessment
Source: Foods. 2026 Jun 2;15(11):1979. doi: 10.3390/foods15111979 (PMC13257074; doi:10.3390/foods15111979)
Supplement: Supplementary file 1 [file foods-15-01979-s001.zip]

Archive with 1 entries (1 files):
- foods-4239994-supplementary.pdf
